# Supplementary material for: Stress Condition on a Restricted Sodium Diet Using Umami Substance (L-Glutamate) in a Pilot Randomized Cross-Over Study
Source: Foods. 2021 Jul 28;10(8):1739. doi: 10.3390/foods10081739 (PMC8393573; doi:10.3390/foods10081739)
Supplement: Supplementary file 1 [file foods-10-01739-s001.zip]

Archive with 1 entries (1 files):
- foods-1287769 - suppl.pdf
